# Supplementary material for: Water Networks in Complexes between Proteins and FDA-Approved Drugs
Source: J Chem Inf Model. 2022 Dec 5;63(1):387–96. doi: 10.1021/acs.jcim.2c01225 (PMC9832485; doi:10.1021/acs.jcim.2c01225)
Supplement: Supplementary file 2 — ci2c01225_si_002.xlsx [file ci2c01225_si_002.xlsx]

## Sheet: xrd-waters
PDB	Resid	Chain
1f9g	1057	A
1f9g	1059	A
1f9g	1060	A
1f9g	1061	A
1f9g	1129	A
1f9g	1170	A
1fxv	233	A
1fxv	270	A
1fxv	276	A
1fxv	2014	B
1fxv	2133	B
1fxv	2136	B
1fxv	2169	B
1fxv	2196	B
1fxv	2215	B
1fxv	2216	B
1gwr	2026	A
1ie9	506	A
1ie9	508	A
1ie9	536	A
1ie9	689	A
1lhu	428	A
1lhu	466	A
1m2z	110	A
1s19	502	A
1s19	504	A
1s19	510	A
1sqn	7	B
1sqn	11	B
1sqn	28	B
1sr7	37	B
1sr7	61	B
1uou	2016	A
1uou	2018	A
1uou	2020	A
1uou	2022	A
1uou	2024	A
1uou	2034	A
1uou	2073	A
1uou	2074	A
1uou	2075	A
1x70	1535	A
1x70	1537	A
1x70	1551	A
1x70	1582	A
1x70	1605	A
1x70	1617	A
1x70	1618	A
1x70	1639	A
1x70	1927	A
1x70	1935	A
1x70	1957	A
1x70	1986	A
1yi4	317	A
1yi4	323	A
1yi4	327	A
1yi4	373	A
1yi4	386	A
1yi4	387	A
2a15	1143	A
2aa6	2	B
2am9	3	A
2am9	14	A
2e5d	1601	A
2e5d	1605	A
2e5d	1618	A
2e5d	1619	A
2e5d	1679	A
2e5d	1684	A
2e5d	1777	A
2e5d	1821	A
2e5d	1514	B
2e5d	1524	B
2e5d	1616	B
2f9w	3007	A
2f9w	3031	A
2f9w	3175	A
2f9w	3295	A
2f9w	3079	B
2f9w	3085	B
2f9w	3319	B
2f9w	3333	B
2gqg	528	B
2gqg	540	B
2gqg	542	B
2gqg	551	B
2gqg	587	B
2gqg	623	B
2gqg	649	B
2gqg	650	B
2gqg	659	B
2hyy	26	B
2hyy	33	B
2hyy	49	B
2hyy	112	B
2hyy	183	B
2p16	328	A
2p16	338	A
2p16	355	A
2p16	368	A
2p16	370	A
2p16	395	A
2qk8	206	A
2qk8	232	A
2qk8	236	A
2rin	332	A
2w26	2059	A
2w26	2065	A
2w26	2073	A
2w26	2076	A
2w9h	2001	A
2w9h	2011	A
2w9h	2017	A
2w9h	2018	A
2w9h	2037	A
2w9h	2049	A
2w9h	2062	A
2w9h	2092	A
2wgj	2004	A
2wgj	2005	A
2wgj	2060	A
2wgj	2061	A
2wgj	2066	A
2wgj	2071	A
2wgj	2094	A
2wgj	2117	A
2xn3	2080	A
2xn3	2083	A
2xn3	2011	B
2xrh	2104	A
2xrh	2105	A
2xrh	2109	A
2xrh	2112	A
2y7j	2016	A
2y7j	2045	A
2y7j	2047	A
2y7j	2062	A
2y7j	2063	A
3apv	191	B
3apv	202	B
3apv	208	B
3apv	209	B
3apv	212	B
3apx	225	A
3apx	263	A
3azz	850	A
3azz	853	A
3azz	901	A
3b7e	1016	A
3b7e	1022	A
3b7e	1032	A
3b7e	1036	A
3b7e	1048	A
3b7e	1051	A
3b7e	1066	A
3b7e	1074	A
3b7e	1077	A
3b7e	1078	A
3b7e	1099	A
3b7e	1120	A
3b7e	1122	A
3b7e	1146	A
3b7e	1194	A
3b7e	1205	A
3b7e	1259	A
3b7e	1261	A
3b7e	1308	A
3b7e	1334	A
3b7e	1378	A
3b7e	1482	A
3b7e	1483	A
3c7q	1203	A
3c7q	1217	A
3c7q	1222	A
3c7q	1229	A
3c7q	1245	A
3c7q	1255	A
3c7q	1324	A
3c7q	1342	A
3c7q	1347	A
3c7q	1358	A
3c7q	1361	A
3csj	382	B
3csj	388	B
3csj	406	B
3csj	450	B
3csj	498	B
3csj	525	B
3d90	3082	B
3d90	3084	B
3d90	3087	B
3eyg	1157	A
3eyg	1168	A
3eyg	1172	A
3eyg	1187	A
3eyg	1198	A
3eyg	1214	A
3eyg	1231	A
3eyg	1232	A
3eyg	1244	A
3eyg	1252	A
3eyg	1280	A
3eyg	1294	A
3eyg	1314	A
3eyg	1316	A
3eyg	1352	A
3f8f	147	A
3f8f	163	B
3fl9	177	D
3fl9	178	D
3fl9	187	D
3fl9	192	D
3fl9	370	D
3fup	16	B
3fup	31	B
3fup	60	B
3fuu	333	A
3fuu	385	A
3fuu	405	A
3fuu	423	A
3fuu	454	A
3fuu	498	A
3fuu	533	A
3g0b	1	A
3g0b	8	A
3g0b	9	A
3g0b	11	A
3g0b	23	A
3g0b	831	B
3g0b	839	B
3g0b	859	B
3g0b	863	B
3g0b	898	B
3g0b	947	B
3g0b	952	B
3g0b	980	B
3g0b	1023	B
3g0b	1056	B
3g0b	1075	B
3g0b	1150	B
3g0b	1151	B
3g0b	1152	B
3g0b	1153	B
3g0b	1154	B
3g0e	12	A
3g0e	17	A
3g0e	76	A
3g0e	91	A
3g0e	258	A
3g0e	270	A
3g0e	289	A
3gn8	251	A
3hm1	11	A
3i45	392	A
3i45	393	A
3i45	401	A
3l4w	4002	A
3l4w	4004	A
3l4w	4268	A
3l4w	4359	A
3lxk	3	A
3lxk	17	A
3lxk	23	A
3lxk	48	A
3lxk	49	A
3lxk	59	A
3lxk	75	A
3lxk	99	A
3lxk	147	A
3lxk	167	A
3lxk	200	A
3lxk	257	A
3lxk	299	A
3lxk	323	A
3lxn	47	A
3lxn	58	A
3lxn	126	A
3lxn	133	A
3lxn	146	A
3lxn	162	A
3lxn	170	A
3lxn	215	A
3lxn	1183	A
3myu	2	B
3myu	14	B
3myu	20	B
3myu	372	B
3myu	373	B
3myu	382	B
3myu	396	B
3myu	399	B
3myu	470	B
3myu	484	B
3myu	508	B
3oll	220	A
3qps	212	A
3qps	217	A
3qps	219	A
3qps	246	A
3qps	249	A
3qps	253	A
3qps	257	A
3qps	261	A
3ry2	6005	A
3ry2	6012	A
3ry2	6046	A
3ry2	6050	A
3ry2	6146	A
3ry2	6152	A
3ry2	6217	A
3ry2	6218	A
3ry2	6265	A
3sg8	326	B
3sg8	335	B
3sg8	344	B
3sg8	351	B
3sg8	386	B
3sg8	387	B
3sg8	388	B
3sg8	389	B
3sg8	438	B
3sg8	454	B
3sg8	455	B
3sg8	456	B
3sg8	469	B
3sg8	470	B
3sg8	476	B
3sg9	307	B
3sg9	308	B
3sg9	324	B
3sg9	334	B
3sg9	336	B
3sg9	371	B
3sg9	396	B
3szj	164	A
3szj	211	A
3szj	212	A
3teg	419	A
3teg	431	A
3teg	441	A
3teg	449	A
3teg	500	A
3teg	512	A
3teg	560	A
3teg	581	A
3teg	627	A
3teg	707	A
3ti1	319	A
3ti1	320	A
3ti1	363	A
3ti1	369	A
3ti1	382	A
3u5j	7	A
3u5j	11	A
3u5j	16	A
3u5j	29	A
3u5j	170	A
3u5j	178	A
3u5j	181	A
3u5j	191	A
3u5j	225	A
3u5j	226	A
3u5j	237	A
3u5j	292	A
3u5j	335	A
3u5k	5	A
3u5k	20	A
3u5k	169	A
3u5k	187	A
3u5k	188	A
3u5k	205	A
3ue4	715	B
3ue4	732	B
3ue4	735	B
3ue4	744	B
3ue4	747	B
3ue4	752	B
3ue4	755	B
3vhu	5	A
3vri	403	A
3vri	420	A
3vri	440	A
3vri	474	A
3vri	642	A
3vri	647	A
3vri	108	C
3vri	109	C
3vw1	410	B
3vw1	415	B
3war	510	A
3war	545	A
3war	657	A
3war	666	A
3war	667	A
3war	683	A
4asd	2054	A
4asd	2055	A
4asd	2090	A
4asd	2120	A
4asd	2142	A
4asd	2163	A
4asd	2166	A
4asd	2205	A
4asd	2206	A
4asd	2207	A
4asd	2224	A
4asd	2309	A
4asd	2347	A
4bb2	2003	A
4bb2	2005	A
4bb2	2007	A
4bb2	2010	A
4bb2	2060	A
4bb2	2061	A
4bb2	2074	A
4bb2	2009	B
4bbo	2014	A
4bbo	2028	A
4bbo	2048	A
4bbo	2071	A
4bbo	2115	A
4bbo	2116	A
4dt8	502	A
4dt8	509	A
4dt8	544	A
4dt8	551	A
4dt8	587	A
4dve	301	A
4dve	307	A
4dve	309	A
4dve	310	A
4dve	312	A
4dve	320	A
4e2j	413	B
4e2j	430	B
4ey6	706	B
4ey6	708	B
4ey6	710	B
4ey6	761	B
4ey6	789	B
4ey6	794	B
4ey6	802	B
4ey6	830	B
4ey6	846	B
4ey6	849	B
4g1q	740	A
4g1q	860	A
4g1q	863	A
4g1q	884	A
4g1q	885	A
4g1q	1084	A
4g1q	628	B
4g1q	652	B
4g1q	653	B
4g1q	724	B
4g1q	887	B
4g1q	903	B
4gcp	577	A
4gcp	587	A
4gcp	589	A
4gcp	598	A
4gcp	615	A
4gcp	617	A
4gcp	623	A
4gcp	632	A
4h2f	710	A
4h2f	726	A
4h2f	737	A
4h2f	749	A
4h2f	777	A
4h2f	792	A
4h2f	801	A
4h2f	824	A
4h2f	830	A
4h2f	853	A
4h2f	858	A
4h2f	893	A
4h2f	1021	A
4h2f	1038	A
4h2f	1039	A
4h2f	1094	A
4h2f	1136	A
4h2f	1198	A
4ks8	843	A
4ks8	852	A
4ks8	858	A
4ks8	897	A
4ks8	923	A
4ks8	945	A
4ks8	956	A
4lzr	301	A
4lzr	302	A
4lzr	303	A
4lzr	304	A
4lzr	310	A
4lzr	311	A
4lzr	312	A
4lzr	313	A
4lzr	341	A
4lzr	343	A
4lzr	346	A
4lzr	385	A
4lzr	396	A
4lzr	399	A
4lzr	400	A
4lzr	412	A
4lzr	416	A
4lzr	437	A
4mkc	1608	A
4mkc	1661	A
4mkc	1691	A
4mkc	1739	A
4mkc	1755	A
4mkc	1763	A
4nmy	503	A
4nmy	505	A
4nmy	509	A
4nmy	519	A
4nmy	522	A
4nmy	554	A
4nmy	564	A
4nmy	571	A
4nmy	599	A
4nmy	611	A
4nmy	619	A
4nmy	658	A
4nmy	663	A
4oar	1120	A
4oar	1122	A
4oar	1129	A
4p6w	937	A
4p6w	938	A
4p6w	951	A
4p6x	1010	C
4p6x	1023	C
4qe6	1108	A
4qe6	1116	A
4qe6	1188	A
4qe6	1192	A
4qe6	1231	A
4qmn	510	A
4qmn	523	A
4qmn	525	A
4qmn	539	A
4qmn	568	A
4qmn	587	A
4qmn	596	A
4qmn	620	A
4qmn	622	A
4qmn	623	A
4qms	514	A
4qms	534	A
4qms	553	A
4qms	568	A
4qms	593	A
4qms	599	A
4qms	603	A
4qms	627	A
4qms	647	A
4qms	669	A
4qmz	510	A
4qmz	519	A
4qmz	544	A
4qmz	557	A
4qmz	583	A
4qmz	584	A
4qmz	626	A
4qmz	627	A
4qmz	645	A
4qmz	673	A
4qmz	703	A
4qmz	706	A
4qrc	965	A
4qrc	967	A
4qrc	971	A
4r38	304	A
4r38	307	A
4r38	316	A
4r38	327	A
4r38	328	A
4r38	330	A
4r38	332	A
4r38	334	A
4rp9	623	A
4rp9	645	A
4rp9	646	A
4rp9	728	A
4rp9	785	A
4rp9	894	A
4rya	626	A
4rya	654	A
4rya	754	A
4s0v	4001	A
4s0v	4021	A
4s0v	4025	A
4tvj	719	B
4tvj	725	B
4tvj	729	B
4tvj	741	B
4tvj	743	B
4tvj	744	B
4tvj	756	B
4tvj	761	B
4tvj	765	B
4tvj	768	B
4tvj	770	B
4tvj	773	B
4tvj	774	B
4tvj	788	B
4u0i	1159	A
4u0i	1172	A
4u0i	1189	A
4u0i	1199	A
4u0i	1203	A
4u0i	1204	A
4u0i	1226	A
4u95	1315	B
4u95	1345	B
4u95	1353	B
4u95	1372	B
4u95	1383	B
4u95	1400	B
4u95	1476	B
4u95	1518	B
4u95	1544	B
4u95	1562	B
4u95	1602	B
4u95	1692	B
4u95	1715	B
4u95	1788	B
4u95	1805	B
4u95	1865	B
4u95	1876	B
4u95	1897	B
4uda	2002	A
4uda	2014	A
4uda	2024	A
4uda	2025	A
4zn7	703	B
4zn7	714	B
4zn7	748	B
4zn7	774	B
5edl	309	A
5edl	311	A
5edl	323	A
5edl	325	A
5edl	334	A
5edl	337	A
5edl	338	A
5edl	352	A
5edl	353	A
5i9x	1103	A
5i9x	1110	A
5i9x	1130	A
5i9x	1156	A
5i9x	1157	A
5i9x	1168	A
5i9x	1175	A
5i9x	1180	A
5i9x	1196	A
5i9x	1204	A
5i9x	1218	A
5i9x	1221	A
5i9x	1228	A
5i9x	1251	A
5i9x	1273	A
5i9x	1276	A
5i9x	1283	A
5i9x	1291	A
5i9x	1325	A
5i9x	1326	A
5i9x	1328	A
5i9x	1334	A
5kvt	908	A
5now	314	A
5now	320	A
5now	324	A
5now	328	A
5now	343	A
5now	368	A
5now	379	A
5now	385	A
5now	386	A
5now	413	A
5now	431	A
5p9i	814	A
5p9i	824	A
5p9i	837	A
5p9i	855	A
5p9i	862	A
5p9i	884	A
5p9i	913	A
5p9i	933	A
5p9i	939	A
5p9i	948	A
5p9i	964	A
5p9i	965	A
5te0	509	A
5te0	537	A
5te0	565	A
5te0	594	A
5te0	645	A
5te0	650	A
5te0	668	A
5te0	683	A
5te0	696	A
5te0	783	A
5te0	784	A
5ufs	421	A
5ufs	425	A
6vn8	1318	A
6vn8	1328	A
6vn8	1329	A
6vn8	1334	A
6vn8	1336	A
6vn8	1356	A
6vn8	1361	A
6vn8	1368	A
6vn8	1369	A
6vn8	1374	A
6vn8	1385	A
6vn8	1386	A
6vn8	1444	A
